# Supplementary material for: Adaptive clinical trials in surgery: A scoping review of methodological and reporting quality
Source: PLoS One. 2024 May 28;19(5):e0299494. doi: 10.1371/journal.pone.0299494 (PMC11132449; doi:10.1371/journal.pone.0299494)
Supplement: S2 File — (XLSX) [file pone.0299494.s002.xlsx]

## Sheet: Sheet1
Author (year)	Presence of protocol	Link	Additional links	Trial design									Sample size	Randomisation					Statistical methods		Results					Discussion	Tool used for all stats analyses	Reproducibility of methods (high - medium - low) - assessor	ROB2 risk of bias
				Trial design	RCT Guideline used	Type of adaptive design	Pre-planned trial adaptations / interim analysis	Goals of interim analysis	Change(s) to design after start of trial	Simulations done	Aim of simulation	Modelling algorithm	Determination of sample size	Sequence generation	Allocation concealment mechanism	Software used	Blinding	Strategies to safeguard interim information	For primary outcomes	For secondary outcomes	Presence of participation flow diagram	Presence of reasons for exclusion post-randomization	Presence of adaptive segment(s) in results	Presence of ancillary (secondary) analyses	Harms/unintended effects specified	Statistical limitations
1. Gaudino et al. (2021)	Yes	Link	Supplemental	Prospective adaptive RCT	SPIRIT	Blinded interim analysis on sample size	Pre-specified sample-size recalculation & 2 efficacy interim analyses after enrollment of the 1st 2nd second 100 consecutive patients // No futility interim analyses done	Sample size modification	"At the second interim analysis, the rate of atrial fibrillation was found to be lower than anticipated and the trial sample size was re-estimated at 420 patients."	No	N/A	Not specified	Surgery database anslysis and literature review, Chi-Square test	Mixed block randomisation sequence using randomly selected block sizes of 4, 6, and 8	Communication to staff via internal encrypted email + sealed envelopes to nurses pre-op	Electronically generated	Patients unblinded afer study completion. Premature unmasking in presence of complications related to the primary intervention.	Not specified	Haybittle-Peto rule for efficacy analysis / Mantel-Haenszel test with the CHA2DS2-VASc stratification variable / Prespecified subgroup and interaction-term analyses to investigate the possible effect modifiers	Descriptive statistics, relative risk, and risk difference	Yes	Yes	Yes	Yes	Yes	Relatively small sample size --> limited power of subgroup analyses	R (version 3.2.3)	High	Low
2. Mastroianni et al. (2022)	Yes	Protocol	Interim analysis		Not specified	Covariate adaptive randomization process	None specified	None planned, however one was published for sole purpose of sharing prelim results	None	No	N/A	Not specified	British association of urological surgeon national dataset, Chi-Square test with 5% significance level and 80% power	1 : 1 generated	Not specified	Electronically generated via a web-based system RandPack, R : https://www.sealedenvelope.com/trials/	Only masked from pathologists	Password and firewall protected data sheet	Kaplan-Meier method and the log-rank test	For QOL questionnaires: generalized linear mixed effect regression (GLMER) model including a random effect	Yes	Yes	No	Yes	Yes	Unclear adaptive component and statistical implication of interim analyses not discussed	Statistical Package for Social Science (SPSS!, IBM!, v.22.0, Armonk, New York)	Medium	High
Metcalfe 2022	Yes	Protocol	Appendix		REACTS	Interim analysis on sample size	Two interim analyses: -First interim analysis done with binding rules for futility - Second interim analysis done with futility and efficacy	Sample size modification	Recruitment and randomisation stopped after futility boundary was crossed at the first interim analysis // Primary outcome changed from the Constant Score to Oxford Shoulder Score (before data analysis started)	Yes, at the start of the study	To determine a set of predefined interim stopping boundaries	Pearsons correlation, using data from meta-analysis of relevant trials	Based on meta-analysis with a power of 90% and a (two-sided) type I error rate of 5%	1 : 1 generated, minimisation algorithm with a random element (70% weighting), which included factors for site, sex, age (≥70 years or <70 years), and intraoperative cuff tear size (≥3 cm or <3 cm)	For surgical teams intra-op: drapes, screens, careful communication // Randomisation could only be accessed after intraoperative eligibility and tear size were confirmed	Central web-based system	Patients blinded for 12 months, had the same incision length regardless of surgery, assessed by blinded assessors	Protected data sheet	Mixed-effects model with P value, based on Parsons model: https://trialsjournal.biomedcentral.com/articles/10.1186/s13063-019-3708-6	Mixed-effect models. Fisher’s test for some, adjusted proportional odds ordered regression model for others	Yes	Yes	Yes	Yes	Yes	Study was not powered for subgroup analyses	R (version 4.0.3)	High	Low
Neuberger 2023	Yes	Protocol	N/A		SPIRIT and CONSORT	Interim analysis on sample size	Interim analysis after the completion of the follow-up of the first 120 patients	Trial termination for futility // Efficacy or sample size re-estimation	Sample size was adapted to 540 - enabled potential trial termination for futility or efficacy or sample size re-estimation	No	N/A	N/A	Rate of symptomatic lymphoceles (SLCs) 10% in the control group and a reduction of SLCs down to 2% in intervention group assumed based on the available data in the literature.	1:1 generated with various block lengths	Via web-based computer algorithm.	Web-based computer algorithm (urosurvey.de)	Surgeons unblinded after TP-RARP done. Surgical assistant aware evening prior. Patients and assessors blinded until follow-up complete	Protected data sheet	Per-protocol and as-treated analyses were performed additionally to ITT. Subgroup analysis done to compare odds ratios. / p value adjusted according to recalculated sample size to avoid type I error	For binary outcomes: v2 test and for continuous outcomes t test // Categorical data reported with absolute and relative frequencies; continuous outcomes reported with mean/median, standard deviation and interquartile range.	Yes	Yes	Yes	Yes	Yes	None discussed. However no simulation was done prior to start of trial.	JMP 15 and R (version 3.6)	High	Low
Reardon 2017	Yes	List of supplemental	Statistical analysis		Not specified	Bayesian interim analysis on primary outcome	Prespecified analyses of death from any cause or disabling stroke at 12 months // Bayesian interim analysis when 1400 patients had reached the 12-month follow-up.	Sample size modification	None specified	Yes, done on data missingness, control arm event rate, rate of accrual, temporal correlation, type 1 errors	To assess the type I error rate for the primary endpoint superiority testing	With 2 predictive probabilities (ie PPwin = Pr(Eventual Win | Data, N=Ni is the final sample size)	Basis of assumed incidence of death from any cause or disabling stroke at 24 months	1 : 1 generated, stratified by site and need for revascularization, using a blocked randomization scheme with blocks of randomly varying sizes	No blinding	Interactive voice/web randomization service (IXRS)	No blinding	Protected data sheet	Bayesian analogue of a two-sample t-test to compare continuous variables // Kaplan–Meier survival analyses	Bayesian version of a comparison of polytomous outcomes	Yes	Yes	Yes	Yes	Yes	None discussed.	Done by Medtronic & Paradigm Biostatistics groups	High	High
Yoshioka 2018	No	N/A	N/A		Not specified	Adaptive random assignment procedure	None specified	N/A	None specified	None	N/A	None	Not specified	"Adaptive random assignment procedure"	Not specified	Not specified	Not specified	Not specified	Paired t test, one-way analysis of variance // If presence of statistically significant changes, Scheffé post hoc test used // Pearson correlation for molar deviations	N/A	No	No exclusion	No	Yes	No	Unclear design and statistical analysis as a whole	Not specified	Low	High
