# Supplementary material for: Adaptive clinical trials in surgery: A scoping review of methodological and reporting quality
Source: PLoS One. 2024 May 28;19(5):e0299494. doi: 10.1371/journal.pone.0299494 (PMC11132449; doi:10.1371/journal.pone.0299494)
Supplement: S3 File — (XLSX) [file pone.0299494.s003.xlsx]

## Sheet: Table 
			Study
			Gaudino et al. (2021)	Mastroianni et al. (2022)	Metcalfe et al. (2022)	Neuberger et al. (2023)	Reardon et al. (2017)	Yoshioka et al. (2018)
ABSTRACT	Section/Topic	Standard CONSORT checklist item (extension for adaptive design)		Cites CONSORT		Cites CONSORT
	Title	Identification of study as randomised	Fully reported	Fully reported	Fully reported	Fully reported	Not reported	Not reported
	Authors	Contact details for the corresponding author	Fully reported	Fully reported	Fully reported	Fully reported	Fully reported	Fully reported
	Trial design	Description of the trial design (for example, parallel, cluster, non-inferiority); include the word “adaptive” in the content or at least as a keyword	Fully reported	Fully reported	Fully reported	Fully reported	Fully reported	Fully reported
	Methods	-	Fully reported	Fully reported	Fully reported	Fully reported	Fully reported	Fully reported
	Participants	Eligibility criteria for participants and the settings where the data were collected	Fully reported	Partially reported (setting not specified)	Fully reported	Not reported	Not reported	Not reported
	Interventions	Interventions intended for each group	Fully reported	Fully reported	Fully reported	Fully reported	Fully reported	Fully reported
	Objective	Specific objective or hypothesis	Fully reported	Fully reported	Fully reported	Fully reported	Fully reported	Not reported
	Outcome	Clearly defined primary outcome for this report	Fully reported	Fully reported	Fully reported	Fully reported	Fully reported	Partially reported (they don't explicitely mention primary outcome)
	Randomisation	How participants were allocated to interventions	Fully reported	Fully reported	Fully reported	Fully reported	Not reported	Not reported
	Blinding (masking)	Whether or not participants, care givers, and those assessing the outcomes were blinded to group assignment	Fully reported	Not reported	Fully reported	Fully reported	Not reported	Not reported
	Results	-	Fully reported	Fully reported	Fully reported	Fully reported	Fully reported	Partially reported (no statistics included)
	Numbers randomized	Number of participants randomised to each group	Fully reported	Fully reported	Fully reported	Fully reported	Fully reported	Fully reported
	Recruitment	Trial status	Fully reported	Fully reported	Fully reported	Fully reported	Fully reported	Not reported
	Adaptation decisions made	Specify what trial adaptation decisions were made in light of the pre-planned decision-making criteria and observed accrued data	Not reported	None reported	Fully reported	Not reported	Not reported	Not reported
	Numbers analysed	Number of participants analysed in each group	Fully reported	Not reported	Fully reported	Not reported	Not reported	Fully reported
	Outcome	For the primary outcome, a result for each group and the estimated effect size and its precision	Fully reported	Fully reported	Fully reported	Fully reported	Fully reported	Partially reported (only qualitative)
	Harms	Important adverse events or side effects	Fully reported	Not reported	Partially reported (adverse events not specified)	Partially reported (adverse events not specified)	Fully reported	Not reported
	Conclusions	General interpretation of the results	Fully reported	Fully reported	Fully reported	Fully reported	Fully reported	Fully reported
	Trial registration	Registration number and name of trial register	Fully reported	Fully reported	Fully reported	Not reported	Fully reported	Not reported
	Funding	Source of funding	Fully reported	Fully reported	Fully reported	Not reported	Fully reported	Not reported
MAIN REPORT	Title and abstract	Identification as a randomised trial in the title	Fully reported	Fully reported	Fully reported	Fully reported	Fully reported	Not reported
		Structured summary of trial design, methods, results, and conclusions	Fully reported	Fully reported	Fully reported	Fully reported	Partially reported	Partially reported
	Introduction
	Background and objectives	Scientific background and explanation of rationale	Fully reported	Fully reported	Fully reported	Fully reported	Fully reported	Fully reported
		Specific objectives or hypotheses	Fully reported	Fully reported	Fully reported	Fully reported	Fully reported	Fully reported
	Methods
	Trial design	Description of trial design (such as parallel, factorial) including allocation ratio	Fully reported	Fully reported	Fully reported	Fully reported	Fully reported	Partially reported (adaptive component not specified)
		Type of adaptive design used, with details of the pre-planned trial adaptations and the statistical information informing the adaptations	Fully reported	Partially reported (does detail adaptibility)	Fully reported	Fully reported	Fully reported	Not reported
		Important changes to the design or methods after trial commencement (such as eligibility criteria) outside the scope of the pre-planned adaptive design features, with reasons	Fully reported	None reported	Fully reported	none reported	None reported	Not reported
	Participants	Eligibility criteria for participants	Fully reported	Fully reported	Fully reported	Fully reported	Fully reported	Fully reported
		Settings and locations where the data were collected	Fully reported	Fully reported	Fully reported	Fully reported	Fully reported	Fully reported
	Interventions	The interventions for each group with sufficient details to allow replication, including how and when they were actually administered	Fully reported	Partially reported (insufficient information for replication)	Fully reported	Fully reported	Fully reported	Partially reported (procedure steps incomplete)
	Outcomes	Completely define pre-specified primary and secondary outcome measures, including how and when they were assessed. Any other outcome measures used to inform pre-planned adaptations should be described with the rationale	Fully reported	Fully reported	Fully reported	Fully reported	Fully reported	Partially reported (no pre-planned adaptation mentioned)
		Any unplanned changes to trial outcomes after the trial commenced, with reasons	None reported	None reported	Fully reported	None reported	None reported	None reported
	Sample size and operating characteristics	How sample size and operating characteristics were determined	Fully reported	Not reported	Fully reported	Fully reported	Fully reported	Not reported
		Pre-planned interim decision-making criteria to guide the trial adaptation process; whether decision-making criteria were binding or non-binding; pre-planned and actual timing and frequency of interim data looks to inform trial adaptations	Fully reported. No futility analysis done.	Not reported	Fully reported	Fully reported	Fully reported	Not reported
	Randomisation
	Sequence generation	Method used to generate the random allocation sequence	Fully reported	Fully reported	Fully reported	Fully reported	Fully reported	Fully reported
		Type of randomisation; details of any restriction (such as blocking and block size); any changes to the allocation rule after trial adaptation decisions; any pre-planned allocation rule or algorithm to update randomisation with timing and frequency of updates	Fully reported	Fully reported	Fully reported	Fully reported	Partially reported (block size not mentioned)	Not reported
	Allocation concealment mechanism	Mechanism used to implement the random allocation sequence (such as sequentially numbered containers), describing any steps taken to conceal the sequence until interventions were assigned	Fully reported	Not reported	Fully reported	Partially reported (concealment mechanism not specified)	Not reported	Not reported
	Implementation	Who generated the random allocation sequence, who enrolled participants, and who assigned participants to interventions	Partially reported (team responsibilities not specified)	Partially reported (team responsibilities not specified)	Fully reported	Partially reported (team responsibilities not specified)	Not reported	Not reported
	Blinding	If done, who was blinded after assignment to interventions (for example, participants, care providers, those assessing outcomes) and how	Fully reported	Partially reported (method not specified)	Fully reported	Partially reported (method not specified)	Partially reported (method not specified)	Not reported
		If relevant, description of the similarity of interventions	Fully reported	Not reported	Fully reported	None reported	Not reported	Not reported
		Measures to safeguard the confidentiality of interim information and minimise potential operational bias during the trial	Not reported	None reported	Fully reported	Not reported	Not reported	Not reported
	Statistical methods	Statistical methods used to compare groups for primary and secondary outcomes, and any other outcomes used to make pre-planned adaptations	Fully reported	Fully reported	Fully reported	Fully reported	Fully reported	Fully reported
		For the implemented adaptive design features, statistical methods used to estimate treatment effects for key endpoints and to make inferences	Fully reported	none reported	Fully reported	Fully reported	Fully reported	Not reported
		Methods for additional analyses, such as subgroup analyses and adjusted analyses	Fully reported	Fully reported	Fully reported	Fully reported	Fully reported	Not reported
	Results
	Participant flow	For each group, the numbers of participants who were randomly assigned, received intended treatment, and were analysed for the primary outcome and any other outcomes used to inform pre-planned adaptations, if applicable	Fully reported	Fully reported	Fully reported	Fully reported	Fully reported	Fully reported
		For each group, losses and exclusions after randomisation, together with reasons	Fully reported	Fully reported	Fully reported	Fully reported	Fully reported	Fully reported
	Recruitment and adaptations	Dates defining the periods of recruitment and follow-up, for each group	Fully reported	Fully reported	Fully reported	Fully reported	Fully reported	Fully reported
		Why the trial ended or was stopped	None reported	None reported	None reported	None reported	None reported	None reported
		Specify what trial adaptation decisions were made in light of the pre-planned decision-making criteria and observed accrued data	Fully reported	None reported	Fully reported	Fully reported	Partially reported (method not specified)	None reported
	Baseline data	A table showing baseline demographic and clinical characteristics for each group	Fully reported	Fully reported	Fully reported	Fully reported	Fully reported	Fully reported
		Summary of data to enable the assessment of similarity in the trial population between interim stages	Fully reported	Fully reported	Fully reported	Fully reported	Fully reported	None reported (no interim stages)
	Numbers analysed	For each group, number of participants (denominator) included in each analysis and whether the analysis was by original assigned groups. The number of participants by treatment group should be reported for each analysis at both the interim analyses and final analysis whenever a comparative assessment is performed	Fully reported	Fully reported	Fully reported	Fully reported	Fully reported	Fully reported
	Outcomes and estimation	For each primary and secondary outcome, results for each group, and the estimated effect size and its precision (such as 95% confidence interval)	Fully reported	Fully reported	Fully reported	Fully reported	Fully reported	Partially reported (precision not addressed)
		For binary outcomes, presentation of both absolute and relative effect sizes is recommended	Fully reported	Partially reported (only p values)	Fully reported	Fully reported	Fully reported	Partially reported (only p value)
		Report interim results used to inform interim decision-making	Fully reported	None reported (interim analysis done, but no effect on decision-making)	Fully reported	Partirally reported (do not state the numbers)	Fully reported	None reported
	Ancillary analyses	Results of any other analyses performed, including subgroup analyses and adjusted analyses, distinguishing pre-specified from exploratory	Fully reported	Fully reported	Fully reported	Fully reported	Fully reported	Fully reported
	Harms	All important harms or unintended effects in each group	Fully reported	Fully reported	Fully reported	Fully reported	Fully reported	Not reported
	Discusson
	Limitations	Trial limitations, addressing sources of potential bias, imprecision, and, if relevant, multiplicity of analyses.	Partially reported (design not addressed)	Partially reported (design not addressed)	Fully reported	Fully reported	Partially reported (design not addressed)	Not reported
	Generalisability	Generalisability (external validity, applicability) of the trial findings.	Partially reported (briefly mention external validity)	Partially reported (briefly mention external validity)	Fully reported	Fully reported	Partially reported (do not mention external validity at all)	Not reported
	Interpretation	Interpretation consistent with results, balancing benefits and harms, and considering other relevant evidence	Fully reported	Fully reported	Fully reported	Fully reported	Fully reported	Partially reported (other relevant evidence not addressed)
	Other information
	Registration	Registration number and name of trial registry	Fully reported	Fully reported	Fully reported	Fully reported	Fully reported	Not reported
	Protocol	Where the Full trial protocol can be accessed	Fully reported	Fully reported	Fully reported	Fully reported	Fully reported	Not reported
	SAP and other relevant trial documents	Where the Full statistical analysis plan and other relevant trial documents can be accessed	Fully reported	Fully reported	Fully reported	Fully reported	Fully reported	Not reported
	Funding	Sources of funding and other support (such as supply of drugs), role of funders	Fully reported	Fully reported	Fully reported	Fully reported	Fully reported	Not reported

## Sheet: Sheet1
				Reporting details
				Full	Partial	None
		Trial design and analysis plan	Description of trial design	5	1	0
			Type of adaptive design	4	1	1
			Design changes after starting trial	2	0	4
			Eligibility criteria for participants	6	0	0
			Location of study	6	0	0
			Description of interventions	4	2	0
			Description of outcome measures	5	1	0
			Unplanned changes to trial outcomes (with reasons)	1	0	5
			Sample size calculations	4	0	2
			Description of pre-planned analysis	4	0	2
		Randomization and blinding	Method used to generate the random allocation sequence	6	0	0
			Type of randomization	4	1	1
			Description of concealment	2	1	3
			Description of trial implementation	1	3	2
			Description of blinding	2	3	1
			Similarity of interventions	2	0	4
			Maintenance of blinding	1	0	5
		Statistical analysis	Primary analysis	6	0	0
			Adaptive analysis	4	0	2
			Additional analysis	5	0	1
